# Supplementary material for: Distribution of Tick-Borne Pathogens in Domestic Animals and Their Ticks in the Countries of the Mediterranean Basin between 2000 and 2021: A Systematic Review
Source: Microorganisms. 2022 Jun 16;10(6):1236. doi: 10.3390/microorganisms10061236 (PMC9228937; doi:10.3390/microorganisms10061236)
Supplement: Supplementary file 1 [file microorganisms-10-01236-s001.zip]

Archive with 1 entries (1 files):
- microorganisms-1737112-supplementary.pdf
